# Supplementary material for: Validity and reliability of a new tool to evaluate handwriting difficulties in Parkinson’s disease
Source: PLoS One. 2017 Mar 2;12(3):e0173157. doi: 10.1371/journal.pone.0173157 (PMC5333892; doi:10.1371/journal.pone.0173157)
Supplement: S1 Dataset — (XLSX) [file pone.0173157.s001.xlsx]

## Sheet: Sheet1
																			Test 1
																			Rater 1																Rater 2
																			Scoring 1								Scoring 2								Scoring 1								Scoring 2
Number	Group (1=PD, 2=CT)	Age (years)	Gender (1=M, 2=F)	LED (mg/24h)	Disease duration (years)	H&Y	MDS-UPDRS-III	MDS-UPDRS-III UL	MDS-UPDRS-III Sequantial UL	MDS-UPDRS-III Tremor UL	Oldfield	Congruent (1) - Incongruent (2)	MMSE	MAM-16	Purdue-Dom	Purdue-N Dom	Purdue-RL	Purdue-Combi	Fluency	Transitions	Regularity	Spaces	Straightness	SOS score	SOS size	SOS speed	Fluency	Transitions	Regularity	Spaces	Straightness	SOS score	SOS size	SOS speed	Fluency	Transitions	Regularity	Spaces	Straightness	SOS score	SOS size	SOS speed	Fluency	Transitions	Regularity	Spaces	Straightness	SOS score	SOS size
1	1	64	2	105	1	2	11	5	3	2	90	1	30	56	10	9	16	17	2	1	1	0	0	4	2.5	259	2	1	1	0	0	4	2.5	259	0	2	0	0	0	2	2	259	1	1	0	0	0	2	2
2	1	67	1	1115	18	2	28	4	2	2	100	1	29	33	10	9	16	17	1	2	1	0	0	4	2	532	0	2	2	0	0	4	2	533	1	2	2	0	0	5	2	532	2	2	2	0	0	6	2
3	1	70	1	915	12	2	34	11	8	3	100	2	28	56	7	7	10	12	1	1	1	0	0	3	2	245	1	0	1	0	0	2	2	245	0	1	1	0	0	2	2	244	1	1	1	0	0	3	1.5
4	1	82	1	200	27	2	26	10	4	6	70	1	27	62	8	7	16	14	2	2	1	0	0	5	3	286	2	2	1	0	0	5	3	286	2	2	1	0	0	5	3	285	2	2	2	0	0	6	2.5
5	1	51	2	210	3	2	23	9	7	2	90	1	28	60	9	11	16	21	2	0	0	0	1	3	2.5	202	1	1	0	0	1	3	2.5	202	1	1	0	0	0	2	2.5	202	0	0	0	0	0	0	2.5
6	1	56	1	300	3	2	25	11	8	3	100	1	30	54	9	10	18	20	0	2	0	0	0	2	2.5	409	0	2	1	0	0	3	2.5	409	0	2	0	0	0	2	2	409	2	2	1	0	0	5	2.5
7	1	50	1	220	9	2	31	10	8	2	90	1	28	59	12	13	20	23	0	1	1	1	0	3	2.5	459	0	1	1	1	0	3	2	459	0	1	1	2	0	4	2	461	1	1	2	2	0	6	2
8	1	78	1	825	6	2	50	16	14	2	100	1	26	60	4	7	8	7	2	2	1	0	0	5	3	177	2	2	2	0	0	6	3	176	2	2	2	0	0	6	3	174	2	2	2	0	0	6	3
9	1	71	1	320	1	2	28	14	12	2	100	2	28	56	8	6	10	13	0	2	0	0	0	2	2	281	0	2	0	0	0	2	2	281	0	2	0	0	0	2	2	281	2	2	0	0	0	4	2.5
10	1	70	1	405	3	2	23	11	9	2	100	1	28	59	5	7	12	10	1	1	1	0	0	3	2.5	206	1	1	1	0	0	3	2.5	211	2	2	0	0	0	4	2.5	206	2	2	1	0	0	5	2.5
11	1	67	1	815	12	2	38	14	8	6	100	2	29	60	9	7	12	15	2	2	2	0	0	6	2.5	351	2	2	2	0	0	6	3	353	2	2	2	0	0	6	2.5	352	2	2	2	0	0	6	2.5
12	1	50	1	120	2	2	36	21	17	4	-50	1	29	52	8	9	12	16	0	2	1	0	1	4	2.5	373	1	2	1	0	0	4	2.5	373	2	2	2	0	0	6	2.5	376	2	2	0	0	0	4	2.5
13	1	59	1	543.333	17	3	76	25	21	4	-100	1	29	35	4	4	2	9	1	1	1	0	0	3	1.5	663	1	1	2	0	0	4	1.5	663	1	1	2	0	0	4	1	665	2	2	1	0	0	5	1
14	1	67	2	510	5	2	35	8	8	0	100	1	28	59	11	11	16	17	2	1	1	0	0	4	3	275	2	1	1	0	0	4	3	275	1	1	1	0	0	3	2.5	275	1	1	0	0	0	2	2.5
15	1	56	1	715	15	2	29	11	7	4	90	1	30	48	10	8	12	11	1	2	1	0	1	5	1.5	584	2	1	2	0	1	6	1.5	584	2	1	2	0	0	5	1.5	584	2	2	2	0	1	7	1.5
16	1	69	1	720	7	2	39	12	12	0	100	1	24	45	5	5	10	6	1	0	1	0	0	2	2	160	1	1	1	0	0	3	1.5	161	2	0	1	0	0	3	2	159	2	1	1	0	0	4	2
17	1	63	1	105	2	2	32	14	9	5	100	1	30	58	7	8	16	15	2	2	0	0	0	4	1.5	466	2	2	0	0	0	4	1.5	466	2	2	0	0	0	4	1.5	463	2	2	0	0	0	4	1.5
18	1	68	1	610	13	2	25	8	6	2	56	1	25	58	7	10	12	12	1	1	2	0	0	4	2.5	295	1	0	2	0	0	3	2.5	295	1	0	2	0	0	3	2.5	296	0	0	2	0	0	2	2.5
19	1	75	1	400	3	3	63	20	18	2	90	1	27	58	6	7	12	15	2	2	0	0	0	4	1	254	2	1	1	0	0	4	1	253	2	2	0	0	0	4	1	255	2	2	0	0	0	4	1
20	1	49	2	505	4	2	21	7	7	0	100	1	28	48	11	9	22	17	0	1	1	0	0	2	1.5	563	0	1	2	0	0	3	2	562	1	2	1	0	0	4	1.5	563	2	2	1	0	0	5	1.5
21	1	64	2	26	4	2	32	9	7	2	7.7	1	29	47	9	11	18	18	1	1	0	0	0	2	2.5	238	0	1	0	0	0	1	2	238	0	0	0	0	0	0	2	238	2	1	0	0	0	3	2
22	1	74	1	371.667	10	2	61	20	17	3	100	1	28	44	3	5	5	7	2	1	0	0	0	3	2	277	2	2	1	0	0	5	2.5	278	1	1	0	0	0	2	2	278	1	1	2	0	1	5	2
23	1	63	1	665	17	2	25	6	4	2	100	1	28	59	8	10	12	14	1	2	2	0	0	5	2	339	1	2	2	0	0	5	2.5	340	2	2	1	0	0	5	2.5	340	2	2	2	0	1	7	2
24	1	63	2	1320	10	3	17	4	2	2	100	2	30	61	11	10	18	12	1	0	1	0	0	2	1.5	437	1	0	2	0	0	3	1.5	436	1	1	1	0	0	3	1.5	436	2	1	2	0	0	5	1.5
25	1	58	1	205	5	3	51	16	14	2	100	1	29	51	8	9	12	19	1	0	2	0	0	3	2	178	1	1	2	0	0	4	2	178	1	1	2	1	0	5	2	178	2	1	2	1	0	6	2
26	1	77	1	600	7	2	52	18	12	6	100	2	30	50	5	7	12	14	2	1	1	0	1	5	2.5	309	2	0	2	0	1	5	2.5	309	2	0	0	1	0	3	2	309	2	0	1	0	0	3	2
27	1	42	2	702.667	6	2	10	5	4	1	100	1	29	59	12	11	14	20	0	1	2	0	1	4	5	383	2	0	2	0	1	5	5	383	2	0	2	0	0	4	4	383	2	2	2	0	0	6	4
28	1	49	2	1420	12	2	23	12	12	0	100	1	30	62	12	13	20	26	2	0	0	0	0	2	1.5	645	1	0	2	0	0	3	1.5	645	2	0	0	0	0	2	1.5	645	2	1	2	0	0	5	1.5
29	1	61	2	0	0.5	2	12	6	4	2	90	1	30	62	11	12	20	24	0	2	1	0	0	3	2.5	440	1	1	1	0	0	3	2.5	440	1	2	2	0	0	5	2	440	2	2	2	0	0	6	2.5
30	1	58	2	551.667	6	2	36	15	13	2	16	1	28	49	10	11	12	15	0	1	1	0	0	2	2	450	1	0	1	0	0	2	1.5	450	0	0	1	0	0	1	2	450	0	1	2	0	0	3	1.5
31	1	66	1	610	5	2	16	7	7	0	90	2	28	63	11	7	9	20	1	0	1	0	0	2	3	340	0	0	1	0	0	1	3	337	0	0	0	1	0	1	3	338	1	0	1	0	0	2	3
32	1	58	1	105	3	2	35	17	13	4	90	2	30	61	10	10	16	22	0	1	1	0	0	2	3	436	0	1	1	0	0	2	3	435	0	1	0	0	0	1	3	434	1	1	0	0	1	3	3
33	1	69	1	615	2	2	19	13	9	4	100	1	29	58	10	9	16	15	0	0	1	0	0	1	2	389	0	0	1	0	1	2	2.5	389	0	0	2	0	0	2	2.5	389	0	0	2	0	0	2	2
34	1	56	1	390	4	2	32	13	9	4	100	1	28	57	10	9	12	14	2	2	2	0	0	6	2.5	363	2	2	2	0	0	6	2.5	363	1	2	2	0	0	5	2	363	2	2	2	0	0	6	2
35	1	69	2	150	2	2	13	9	7	2	80	2	29	57	16	12	9	28	1	0	2	0	1	4	3	389	1	0	2	0	0	3	3	391	0	0	0	0	0	0	3	392	0	0	1	0	0	1	3
36	1	65	1	210	3	2	25	6	5	1	100	1	29	63	9	10	14	16	0	1	1	0	0	2	1.5	508	0	1	1	0	0	2	1.5	508	1	1	0	0	0	2	1.5	508	1	1	0	0	0	2	1.5
37	1	56	1	848.333	8	2	21	6	6	0	90	2	29	59	12	10	14	16	1	1	2	0	0	4	2	437	1	1	2	0	0	4	2	437	2	2	2	0	0	6	1.5	437	2	1	2	0	0	5	1.5
38	1	69	1	300	1	2	20	6	4	2	100	1	30	63	12	11	16	26	0	1	1	0	0	2	2.5	369	0	2	1	0	1	4	2.5	369	1	1	1	0	1	4	2.5	369	1	1	1	0	1	4	2
39	1	79	1	550	5	2	19	5	4	1	100	2	29	64	5	6	10	10	2	2	1	0	0	5	3	261	2	2	2	0	0	6	3	260	2	2	2	0	0	6	3	261	2	2	1	0	0	5	3
40	1	70	1	27	40	4	61	21	19	2	100	1	27	52	7	7	8	10	2	1	2	0	0	5	1.5	174	2	2	1	0	0	5	1.5	175	2	2	2	1	0	7	1	172	2	2	2	1	0	7	1.5
41	1	70	1	915	22	3	41	12	10	2	88.9	2	30	55	10	9	12	12	1	1	2	0	1	5	1.5	361	1	1	1	0	1	4	1.5	362	2	2	2	0	1	7	1.5	361	2	2	2	0	1	7	1.5
42	1	78	1	450	10	2	30	15	11	4	100	1	29	54	7	6	6	10	2	2	1	0	0	5	2	314	2	1	1	0	0	4	2	312	2	2	2	0	0	6	1.5	314	2	2	2	0	0	6	1.5
43	1	67	1	1405.33	13	3	53	20	15	5	100	1	30	59	4	5	4	2	2	1	1	0	0	4	2	442	2	1	1	0	1	5	2	445	2	1	1	0	1	5	1.5	444	2	1	1	1	1	6	1.5
44	1	70	1	533.333	8	2	26	9	7	2	100	2	30	62	10	8	10	16	1	1	2	0	0	4	3	368	2	1	1	0	0	4	3	356	2	2	2	0	0	6	2.5	360	2	2	2	0	1	7	2.5
45	1	72	1	610	5	3	44	13	12	1	100	1	29	61	5	6	12	12	2	2	1	0	0	5	1	295	2	1	0	0	0	3	1.5	295	2	2	0	0	0	4	1	295	2	2	0	0	0	4	1
46	1	73	1	880	2	2	34	11	5	6	100	1	25	60	9	9	12	11	1	1	2	0	0	4	3	286	2	0	2	0	0	4	3	285	2	2	2	0	1	7	2.5	284	2	2	2	0	1	7	2.5
47	1	71	2	390	12	2	9	2	2	0	100	1	29	64	15	13	20	26	0	0	1	0	0	1	3	393	1	0	0	0	0	1	3	393	1	0	0	0	0	1	3	393	1	1	1	0	0	3	3
48	1	66	1	210	3	1	13	4	4	0	90	1	30	60	7	11	16	14	2	2	1	0	0	5	2.5	340	1	2	0	0	0	3	2.5	340	2	2	1	0	0	5	2	340	2	2	1	0	0	5	2
49	1	66	1	915	3	2	27	12	10	2	100	2	30	64	7	7	8	13	1	2	1	0	0	4	2	541	1	2	1	0	0	4	2	541	2	2	2	0	0	6	2	541	2	2	2	0	0	6	2
50	1	52	1	200	14	2	27	9	5	4	80	1	29	58	11	10	14	17	1	2	1	0	1	5	2	252	1	2	1	0	0	4	2	252	2	2	2	0	1	7	2	252	2	2	2	0	1	7	2.5
51	1	83	2	300	1	2	32	15	15	0	100	1	21	60	7	8	14	10	0	1	0	0	0	1	2.5	239	1	0	0	0	0	1	2.5	239	1	2	0	0	0	3	2.5	239	1	1	0	0	0	2	2
52	1	65	1	410	18	2	35	9	9	0	-90	1	30	61	9	8	14	13	2	0	1	0	0	3	1.5	400	2	1	1	0	0	4	1.5	400	2	1	1	0	0	4	1	400	2	2	1	0	0	5	1
53	1	77	1	450	1	2	33	13	10	3	90	1	28	61	7	9	10	11	2	0	1	0	1	4	2	234	1	1	1	0	0	3	2.5	234	1	1	2	0	1	5	2	234	1	0	1	0	1	3	2
54	1	67	2	515	6	2	26	14	10	4	100	2	30	60	11	11	14	18	0	1	1	0	0	2	3	369	0	0	1	0	0	1	3	358	1	1	1	0	0	3	3	368	1	0	1	0	0	2	3
55	1	61	2	52	17	3	30	11	7	4	70	1	29	59	8	9	10	16	2	1	0	0	1	4	2	208	2	1	0	0	0	3	2	210	2	2	1	0	1	6	1.5	210	1	1	1	0	1	4	2
56	1	74	2	300	0.5	1	13	4	4	0	89.5	2	30	60	11	10	18	19	0	0	1	0	0	1	2	466	0	1	0	0	0	1	2	466	1	1	1	0	0	3	2	467	1	1	1	0	0	3	2
57	1	56	2	330	10	2	21	8	8	0	90	2	30	61	10	9	18	23	0	2	2	0	0	4	2.5	438	0	2	2	0	1	5	2.5	438	2	2	2	0	1	7	2	438	2	2	2	0	0	6	2
58	1	55	1	1381.67	10	2	33	11	7	4	100	2	29	52	13	8	12	22	2	0	2	0	1	5	2.5	580	1	1	2	0	0	4	2.5	580	1	0	2	0	0	3	2.5	580	2	0	2	0	1	5	2
59	1	61	1	405	1.5	2	37	15	10	5	80	1	28	63	6	8	14	12	1	1	1	0	0	3	2.5	260	1	1	1	0	0	3	2.5	256	2	1	1	0	1	5	2	256	2	2	1	0	2	7	2
60	1	67	1	0	2	1	12	5	3	2	70	2	28	64	11	10	16	14	1	2	2	0	0	5	2.5	375	0	2	2	0	1	5	2.5	375	2	2	2	0	1	7	2.5	374	2	2	2	0	1	7	2
61	1	60	1	0	2	2	18	13	12	1	90	2	30	62	11	10	14	22	0	1	2	0	0	3	3	448	1	0	2	0	0	3	3	448	0	0	2	0	0	2	3	449	0	1	2	0	0	3	3
62	1	71	2	240	1.5	2	46	20	16	4	100	2	28	56	8	6	4	11	1	2	1	0	1	5	2.5	271	1	2	0	0	0	3	2.5	271	2	2	1	0	1	6	2.5	271	2	2	1	0	1	6	2.5
63	1	77	2	80	1	2	31	10	7	3	100	1	26	62	12	11	16	14	2	2	0	0	1	5	2.5	191	2	2	0	0	1	5	2.5	191	2	2	0	0	0	4	2.5	191	2	2	0	0	0	4	3
64	1	61	1	200	1	1	17	4	3	1	100	1	30	58	12	11	22	21	1	1	0	0	0	2	2.5	353	0	0	1	0	0	1	2	353	1	1	2	0	0	4	2.5	353	0	1	1	0	1	3	2.5
65	1	75	1	300	1	1	15	5	4	1	90	2	29	62	9	10	14	13	1	1	1	0	0	3	1.5	531	1	2	1	0	0	4	1.5	530	2	2	1	0	0	5	1.5	528	2	2	1	0	0	5	1.5
66	1	55	1	480	6	2	20	8	6	2	-40	1	29	57	12	13	22	22	0	2	1	0	0	3	2.5	471	0	2	0	0	0	2	2	471	1	2	2	0	0	5	2	471	2	2	2	0	0	6	2
67	1	66	1	0	1	1	4	2	1	1	-40	1	30	62	13	11	18	20	1	1	0	0	0	2	1.5	371	0	1	1	0	0	2	2	371	1	1	0	0	0	2	1.5	371	1	1	0	0	0	2	1.5
68	1	75	1	630	6	2	18	7	6	1	89.5	2	28	58	9	7	12	17	0	1	1	0	1	3	2.5	535	0	1	1	0	1	3	2.5	535	0	1	0	0	0	1	2.5	535	1	1	2	0	1	5	2.5
69	1	65	2	1010	7	2	17	5	2	3	87.5	2	29	59	11	13	14	18	1	1	2	0	0	4	2	457	2	0	2	0	0	4	2	457	1	1	2	0	0	4	2	454	2	2	2	0	0	6	1.5
70	1	58	1	105	1	2	18	8	4	4	90	1	29	62	11	13	16	19	1	2	1	0	0	4	2	346	1	2	1	0	0	4	2.5	347	1	2	0	0	0	3	2.5	346	2	2	1	0	0	5	2.5
71	1	54	2	680	8	1	12	6	6	0	100	1	30	57	13	13	18	20	1	2	1	0	1	5	2	484	0	2	1	0	1	4	2.5	482	0	1	1	1	0	3	2	482	1	1	2	1	1	6	2
72	1	57	1	720	4	1	16	4	2	2	100	1	29	53	10	10	16	19	0	2	0	0	0	2	2	446	0	2	0	0	0	2	2	446	0	2	0	0	0	2	2	445	2	2	0	0	0	4	1.5
73	1	78	1	405	8	2	42	18	13	5	70	1	28	58	6	9	8	11	1	1	1	0	0	3	2.5	293	1	1	1	0	0	3	2.5	293	1	1	0	0	0	2	2.5	293	0	1	2	0	0	3	2.5
74	1	78	1	810	17	2	29	9	4	5	-60	1	30	62	9	7	5	15	2	2	0	0	0	4	2	304	2	2	2	0	0	6	2	304	2	2	2	0	0	6	2.5	304	2	2	2	0	0	6	2
75	1	71	1	620	10	2	44	15	10	5	80	1	28	58	5	5	10	9	2	2	0	0	0	4	1.5	265	2	2	0	0	0	4	1.5	265	2	2	0	0	0	4	1.5	265	2	2	0	0	0	4	1.5
76	1	71	2	615	8	3	37	13	10	3	100	1	29	63	9	10	16	15	0	0	0	0	0	0	2.5	330	0	0	0	0	0	0	2.5	330	0	0	0	0	0	0	2.5	329	0	0	0	0	0	0	2.5
77	1	68	1	715	4	2	47	20	17	3	25	2	29	57	6	7	9	18	1	2	2	0	2	7	2	463	2	2	2	0	1	7	2	465	2	2	2	0	2	8	2	463	2	2	2	1	2	9	2
78	1	71	1	915	11	2	23	6	6	0	100	1	30	55	8	9	12	15	1	1	2	0	0	4	2.5	408	1	1	1	0	1	4	2	408	1	1	2	0	0	4	2	408	2	1	1	0	0	4	2
80	1	66	1	405	5	1	9	3	3	0	88.9	2	30	63	12	9	12	14	1	1	0	0	1	3	2.5	400	1	1	0	0	0	2	2.5	400	1	1	0	0	0	2	2	400	2	1	0	0	1	4	2
81	1	48	1	315	2	2	12	5	2	3	90	1	29	59	11	12	20	20	2	0	1	0	1	4	2.5	384	2	1	1	0	1	5	2.5	384	1	1	1	0	1	4	2.5	383	2	1	1	0	1	5	2.5
82	1	46	2	505	8	2	29	6	6	0	80	2	29	55	12	8	9	17	1	1	1	0	1	4	2.5	327	1	1	1	0	1	4	2.5	326	1	1	1	0	1	4	2.5	326	2	1	1	0	2	6	2
83	1	75	2	75	17	2	39	10	10	0	100	1	26	45	10	8	12	11	0	2	1	0	1	4	2.5	301	1	2	1	0	1	5	2.5	303	2	2	0	0	1	5	2.5	345	2	2	1	0	1	6	2.5
84	1	61	2	533.333	5	2	16	6	5	1	100	1	29	52	10	9	16	17	0	2	1	0	0	3	2.5	268	0	2	1	0	0	3	3	268	0	2	0	0	0	2	3	268	2	2	2	0	1	7	2.5
85	1	54	2	848.333	8	2	18	8	8	0	80	2	26	55	8	8	12	15	1	0	1	0	0	2	2	515	0	1	1	0	0	2	2	515	1	1	1	0	0	3	2	515	1	1	2	0	0	4	2
86	1	62	1	465	7	1	6	0	0	0	100	2	30	58	14	12	20	23	2	0	1	0	0	3	2.5	514	1	1	1	0	0	3	3	511	1	1	1	0	1	4	2.5	512	2	0	1	0	1	4	2.5
87	1	72	1	150	1	2	19	7	3	4	100	1	28	63	13	12	22	18	1	1	1	0	0	3	1.5	470	1	1	1	0	0	3	2	471	1	1	2	0	0	4	1.5	471	2	2	2	0	0	6	1.5
88	1	72	1	375	7	3	41	18	16	2	100	1	28	58	9	9	12	12	2	1	2	0	0	5	2	257	2	1	2	0	0	5	2	257	2	2	2	1	0	7	1.5	255	2	2	2	1	0	7	2
89	2	60	2								77.8		29	64	15	13	23	24	0	2	0	0	0	2	2.5	513	0	2	0	0	0	2	2.5	515	0	2	0	0	0	2	2.5	513	2	2	0	0	0	4	2.5
90	2	84	1								70		28	63	11	12	18	18	0	1	1	0	0	2	2	465	0	1	1	0	0	2	2.5	465	0	1	2	0	0	3	2	465	1	1	2	0	0	4	2
91	2	70	2								100		29	63	12	13	24	26	0	1	0	0	0	1	2	603	0	1	0	0	0	1	2	603	0	1	0	0	0	1	1.5	603	0	2	0	0	0	2	1.5
92	2	46	2								100		30	64	15	14	24	34	0	0	0	0	0	0	3	511	0	0	0	0	0	0	3	511	0	0	0	0	0	0	3	511	0	0	0	0	0	0	3
93	2	46	2								100		30	64	14	13	22	37	0	0	0	0	0	0	3	509	0	0	0	0	0	0	3	513	0	1	0	0	0	1	3	509	0	1	0	0	0	1	3
94	2	62	1								100		29	64	12	11	16	26	0	2	0	0	0	2	2.5	429	0	2	0	1	0	3	2	429	0	2	0	2	0	4	2	429	2	2	2	1	0	7	2
95	2	79	1								100		29	64	13	12	20	25	0	2	0	0	1	3	3	493	0	2	1	0	1	4	2.5	493	1	1	0	0	0	2	2.5	493	2	1	1	0	1	5	2.5
96	2	73	2								90		29	64	12	9	16	19	1	2	1	0	0	4	3	260	0	2	0	0	0	2	3	260	1	2	0	0	0	3	3	260	2	2	1	0	0	5	3
97	2	73	2								100		29	64	14	13	20	30	0	2	0	0	0	2	2	508	0	1	1	0	0	2	2.5	508	1	2	0	0	0	3	2.5	508	2	2	1	0	0	5	2.5
98	2	62	2								100		30	64	12	13	22	19	0	1	2	0	0	3	3	508	1	1	2	0	0	4	3	508	1	2	2	0	0	5	2.5	508	1	2	2	0	0	5	2.5
99	2	61	1								90		29	64	13	11	21	33	1	2	1	0	1	5	3	623	2	2	1	0	1	6	4	623	2	2	2	0	0	6	4	624	2	2	2	0	1	7	3
100	2	50	2								100		29	64	14	13	22	25	0	1	0	0	0	1	2.5	432	0	1	0	0	0	1	2.5	432	0	0	0	0	0	0	2.5	432	0	1	1	0	0	2	2.5
101	2	69	2								100		30	64	12	10	20	24	0	2	0	0	0	2	1.5	549	0	2	0	0	0	2	1.5	552	0	2	0	0	0	2	1.5	551	2	2	0	0	0	4	1.5
102	2	60	2								50		30	64	11	17	17	29	0	1	0	0	0	1	3	541	0	1	0	0	0	1	3	541	0	1	0	0	0	1	2.5	541	1	1	0	0	0	2	2.5
103	2	78	2								100		29	63	13	12	16	14	2	2	0	0	0	4	4	307	2	2	0	0	0	4	3	307	2	2	0	0	0	4	3	307	2	2	0	0	0	4	3
104	2	68	2								100		30	64	13	13	19	21	0	2	0	0	0	2	2.5	331	2	2	0	0	0	4	2.5	328	2	2	0	0	0	4	2.5	328	2	2	0	0	0	4	2.5
105	2	54	1								78.9		28	64	13	13	20	30	0	1	1	0	0	2	3	363	2	2	1	0	0	5	3	364	2	2	1	0	0	5	3	364	2	2	1	0	0	5	3
106	2	53	2								100		30	64	18	16	24	25	0	1	0	0	0	1	2.5	542	1	1	0	0	0	2	2	542	1	1	0	0	0	2	2	542	1	1	0	0	0	2	2
107	2	67	2								100		29	61	11	9	14	19	1	2	0	0	0	3	2.5	359	2	2	1	0	0	5	2	359	2	2	1	0	0	5	2	359	2	2	1	0	0	5	2
108	2	50	1								85.5		30	64	15	15	24	25	1	2	2	0	0	5	2.5	491	2	2	2	0	0	6	2.5	451	2	2	2	0	0	6	2.5	491	2	2	2	0	0	6	2.5
109	2	78	2								80		25	64	11	10	14	14	2	1	0	0	1	4	2.5	276	2	2	1	0	1	6	2.5	275	2	2	1	0	1	6	2	275	2	2	1	0	1	6	2.5
110	2	56	2								90		29	61	10	11	14	21	0	1	1	0	1	3	2.5	487	2	2	2	0	1	7	2	487	2	2	1	0	0	5	2.5	487	2	2	2	0	1	7	2
111	2	52	2								100		30	64	19	18	36	46	1	1	0	0	1	3	2.5	531	1	1	0	0	2	4	2.5	531	1	1	0	0	1	3	2.5	531	1	1	0	0	2	4	2.5
112	2	55	1								90		29	63	11	13	24	29	1	2	1	0	0	4	2	539	2	2	2	0	0	6	2	539	2	2	2	0	1	7	2	539	2	2	2	0	0	6	2
113	2	78	1								100		30	64	10	9	18	22	0	1	1	0	1	3	2.5	360	2	2	1	0	2	7	2.5	360	2	2	1	0	1	6	2	360	2	2	1	0	2	7	2.5
114	2	75	2								100		28	64	13	13	24	30	0	1	1	0	1	3	3	446	2	2	0	0	1	5	2.5	446	2	2	0	0	1	5	3	447	2	2	0	0	1	5	2.5
[truncated: 33 more columns]
